# Supplementary material for: Setting Research Priorities to Reduce Global Mortality from Childhood Pneumonia by 2015
Source: PLoS Med. 2011 Sep 27;8(9):e1001099. doi: 10.1371/journal.pmed.1001099 (PMC3181228; doi:10.1371/journal.pmed.1001099)
Supplement: Table S4 — The final list of priorities with intermediate and final priority scores for all 158 proposed research questions. (XLS) [file pmed.1001099.s004.xls]

## Sheet: Results
Rank	Proposed research question	No.	Answe-rable?	Effec-tive?	Delive-rable?	Burden reduct.?	Equi-table?	TOTAL (unwgh)	TOTAL (weigh)	AEA
1	Study the main barriers to health care seeking and health care assess for children with pneumonia in different contexts and settings in developing countries	46	89	93.1373	88.2353	57.2917	91.6667	83.8662	79.6545	73.3333
2	Identify the key risk factors predisposing to the development of severe pneumonia and identify children who require hospitalization	16	99	94.4444	84.3137	57.4074	77.7778	82.5887	78.6857	76.2962
3	Study the main barriers to increase coverage by available vaccines - Hib vaccine and pneumococcal vaccine - in different contexts and settings	49	87	90.1961	89.2157	51.9608	89.8148	81.6375	76.9373	75.5555
4	Study whether the coverage by antibiotic treatment can be greatly expanded in safe and effective way if it was administred by community health workers	51	82	86.2745	90.1961	52.0833	97.0588	81.5225	76.8454	75.1851
5	Study the main barriers to increase demand for / compliance with vaccination with available vaccines in different contexts and settings - for measles and pertussis vaccines, Hib vaccine and pneumococcal vaccine	47	90	86.2745	85.2941	50.9804	93.5185	81.2135	76.5038	73.3333
6	Assess the effectiveness of new conjugate pneumococcal vaccines in reduction of childhood pneumonia morbidity and mortality in different settings	24	95.283	95.8333	78.4314	49.0741	76.8519	79.0947	74.3961	74.8147
7	Identify the key bacterial and non-bacterial pathogens associated with childhood pneumonia morbidity and mortality at the global level in HIV and non-HIV infected children	2	87.7358	83.3333	78	50.9259	83.3333	76.6657	72.6754	71.111
8	Can community volunteers be trained to adequately assess, recognize danger signs, refer and treat ARI?	62	91.4894	87.5	80.5556	37.5	96.2963	78.6682	72.2586	72.9629
9	Study the capacity of health systems world-wide to correctly diagnose and manage childhood pneumonia, and obstacles to correct diagnosis and case management in developing country setting	45	75.5102	75	90.1961	50	89.8148	76.1042	71.9731	68.1481
10	Identify cost reduction mechanisms for conjugate vaccines (e.g. regional purchasing consortia, private public partnerships and novel funding mechanisms)	75	84.0426	88.8889	87.963	43.1373	82.4074	77.2878	71.8609	70.7407
11	Identify systems capacity to provide (and main barriers to increase) availability of oxygen in health facilities	59	92	93.75	75.4902	40.625	85.1852	77.4101	71.6468	72.2221
12	Development of low-cost conjugate vaccines for pneumococcus	105	84.0426	84.5238	83	50.9804	75	75.5094	71.64	65.1851
13	Assess the role of micronutrient and macronutrient deficiencies in morbidity and mortality of childhood pneumonia.	10	94.3396	88.0435	72.549	42.7083	85.1852	76.5651	71.3427	72.9629
14	Assess the effectiveness of high coverage community based antibiotic treatment for pneumonia on mortality in immunised and non-immunised populations	28	82.0755	71.2766	77.451	54.1667	87.037	74.4014	71.3253	65.5555
15	Identify funding mechanisms for continuous supply of conjugate vaccines (e.g. regional purchasing consortia, private public partnerships and novel funding mechanisms)	89	82.9545	79.7297	90.7407	45.8333	80.3922	75.9301	71.1971	64.4444
16	Identify factors that affect implementing and sustaining WHO ARI management strategy	95	84.1463	86.7647	96.2963	36.4583	83.3333	77.3998	70.9008	67.7777
17	Assess the effectiveness of existing WHO treatment algorithms and guidelines on preventing pneumonia-related deaths, unnecessary referrals and unnecessary antibiotic use	37	90.566	78.125	93.1373	38.5417	82.6923	76.6125	70.7115	74.074
18	Conduct a multicentre study of the burden of childhood pneumonia (morbidity and mortality) in a representative group of developing countries and document the outcome	1	93.3962	62.5	77.6596	49.0741	87.963	74.1186	70.4755	68.5185
19	Assess the effect of ongoing IMCI programs on reduction of pneumonia morbidity and mortality in different settings and contexts	31	81.1321	78.7234	84.375	42.7083	90.7407	75.5359	70.3904	68.5185
20	Study the main barriers to increase coverage by available vaccines - measles and pertussis vaccines - in different contexts and settings	48	89	83.3333	93.75	29.1667	93.5185	77.7537	70.1467	74.8147
21	Identify clinical signs and simple lab tests that predict poor treatement outcome	22	95.283	89.5833	72.549	42.1569	75.9259	75.0996	70.0091	69.6296
22	Research on optimal ways to sustain trained health workers skills for ARI standardized case management in developing countries	98	84.0909	85.8974	80.1887	39	89.8148	75.7984	70.009	67.4073
23	Development of low-cost cross-protective common protein vaccines against the pneumococcus	106	78.7234	86.9048	83.3333	49.0196	71.5686	73.9099	69.9052	62.5925
24	Conduct epidemiological research to separate burden (and aetiological causes) of pneumonia among neonates and children under 5 years of age	4	90.566	83.3333	79	44.1176	75	74.4034	69.7162	69.2592
25	Research on best ways to build and sustain human capacity in providing effective interventions against pneumonia in the community	97	76.1364	84.2105	73.1481	42.1569	93.5185	73.8341	68.8064	64.4444
26	Development of combo-vaccine against common bacterial pathogens of ALRI	112	77.6596	66.6667	81.5217	57.2917	68.5185	70.3316	68.3525	55.1851
27	Investigate efficacy of the impact of culture-appropriate health education and public health messages on health seeking behaviour change, hospitalization and mortality from childhood pneumonia	143	78.7234	76.6667	81.3725	37.2549	95.3704	73.8776	68.1401	65.5555
28	Study the main barriers towards achieving improved breastfeeding practices and increase in proportion of children who are breastfed	44	87	82.9787	87.5	35.2941	77.451	74.0448	67.9705	68.8888
29	Assess the role of non-breast feeding on morbidity and mortality from childhood pneumonia	15	94.3396	73.9583	82.3529	39.2157	75.4717	73.0677	67.9276	69.6296
30	Assess the efficacy and effectiveness of all currently available vaccines in very young infants and severely malnourished population	26	80.1887	71.875	78.4314	44.1176	86.1111	72.1448	67.8146	67.4073
31	Research that could lead to substantial reduction in cost of Hib and pneumococcal vaccines	79	68.4783	82.1429	87.963	40.1961	81.4815	72.0523	66.8827	66.2962
32	Develop algorithms appropriate to infants under 2 months of age, classifying infants by risk of bad outcome, and investigating home-based management.	140	80.8511	91.6667	82.3529	29.1667	83.3333	73.4741	66.4096	69.6296
33	Determine effectiveness, cost-effectiveness of pulse oximeter on the use of oxygen to treat pneumonia and prevent deaths	139	89.3617	80.7692	75.4902	35.4167	76.8519	71.5779	65.9869	64.4444
34	Measure and compare the burden of pneumonia using existing WHO definition and newer alternate definitions of ALRI/clinical pneumonia that use X-ray or laboratory diagnostics and/or correct for diseases that mimic the presence of pneumonia	3	96.2264	72.3404	69.6078	41.1765	72.2222	70.3147	65.9818	62.5925
35	Conduct comparative trials of different antibiotics or their combinations in the (first and second line) treatment of outpatient pneumonia – effectiveness and cost-effectiveness (in countries with and without conjugate vaccines and areas with and without major HIV epidemics)	126	86.1702	86.9048	80	29	81.4815	72.7113	65.8398	65.9259
36	What is the proportion of health workers aware of and able to use WHO case management guidelines for pneumonia (15 years after their launch), and what is required to make health workers follow guidelines?	52	85	77.7778	88.2353	28.125	84.3137	72.6904	65.7286	69.6296
37	Assess the efficacy and effectiveness of behavioural change communication within communities to improve care-seeking behaviours	153	78.7234	65.4762	86.2745	34	90.7407	71.043	65.3152	65.1851
38	Identify main barriers to achieving increased coverage with measles and pertussis vaccines	56	88	75.4902	85.4167	22.3404	94.4444	73.1383	65.2631	71.111
39	Assess the effectiveness of Hib vaccine in reduction of childhood pneumonia morbidity and mortality in different settings	23	88.6792	86.4583	82.3529	30.5556	70.3704	71.6833	65.2308	70.7407
40	Assessing the safety of home treatment with oral antibiotics for severe pneumonia	64	79.7872	85.2273	87.037	31.1111	74.5098	71.5345	65.1029	65.9259
41	Community based childhood mortality audit – understanding why there are missed opportunities for service provision.	69	71.2766	85.7143	84.3137	28.5714	88.8889	71.753	64.8171	64.074
42	Assess the role of prematurity and low birth weight on morbidity and mortality from pneumonia	14	92.4528	82.2917	54.2553	39	78.7037	69.3407	64.7455	66.2962
43	Reconsider WHO pneumonia classification and specific danger signs; explore the classification based on prediction of defined outcomes, not preconceived diagnostic categories	144	84.0426	75.641	85.1064	33.3333	73.5294	70.3305	64.5665	59.6296
44	Assess whether interventions that reduce childhood malaria also reduce the incidence and mortality from of childhood pneumonia	151	87.234	77.381	78.125	25	89.8148	71.511	64.3026	65.9259
45	Define and assess the effect of standby antibiotics for neonatal ALRI/Sepsis	127	80.8511	84.5238	79.4118	29	80.5556	70.8684	64.2532	67.037
46	Develop cheap and effective alternatives for hospital-based treatment of severe/very severe pneumonia	88	58.6957	65.4762	87.037	40.1961	92.5926	68.7995	64.1942	64.074
47	A trial of single dose Hib+pneumococcal vaccine, followed by a second dose at 9 months.	78	84.0909	78.5714	88.2353	32	67.6471	70.1089	64.1316	62.9629
48	Assess the incidence, aetiology and attributable mortality due to pneumonia in children infected with HIV before birth, at birth or after birth.	21	87.7358	80.6818	66.6667	31.25	84.2593	70.1187	64.1172	67.4073
49	Develop existing vaccines against childhood pneumonia that are resistant to heat and do not require the cold-chain	68	74.4681	83.3333	87.037	30.2083	77.7778	70.5649	64.1083	65.5555
50	Develop definitions of clinically important hypoxemia and measure the frequency of hypoxemia in children with clinical pneumonia of various severity	6	86.7925	73.9583	69.6078	40.1961	71.2963	68.3702	64.078	66.6666
51	Assess the effectiveness of PMTCT programmes on HIV-associated pneumonia burden	34	87	80.9524	74.359	26.6667	85.7143	70.9385	64.0568	61.8518
52	Measure the frequency of antibiotic resistance among cases of pneumonia caused by common respiratory bacterial pathogens	5	96.2264	89.5833	76.5957	33.3333	51.8519	69.5181	63.8934	68.5185
53	Compare cost-effectiveness of all existing interventions in different settings	38	78.3019	65.5556	75.4902	35.4167	90.1961	68.9921	63.8345	61.8518
54	Cost-effectiveness of community treatment using short course or low-dose antibiotics for ALRI	77	81.3953	70.2381	87.5	31.25	75.9259	69.2619	63.3518	64.8147
55	Identify new approaches and develop algorithms for managing treatment failure after lack of improvement following the treatment by antimicrobial agents in community or at the facilities	129	81.9149	92.8571	78.4314	21.875	78.7037	70.7564	62.9797	68.8888
56	Operations research with evaluation of reduced dosage, alternate dosing schedules, and use of polysaccharide vaccine to reduce cost of conjugate vaccines	84	77.6596	85	86.7925	23.9583	76.4706	69.9762	62.6469	67.4073
57	Identify systems capacity and main barriers to achieving increased coverage with vitamin A and zinc supplementation	57	87	71.875	81.3725	21	88.8889	70.0273	62.4568	69.2592
58	Research to make oxygen concentrators further reduced in size, improve their reliability and length of lifetime without maintenance	96	77.1739	76.1905	79.6296	29.1667	78.7037	68.1729	62.0378	62.9629
59	Define quality of care and develop and validate methods to monitor the quality of care from providers inside and outside the health system	155	68.4783	75	80	32.2917	82.4074	67.6355	62.0001	61.111
60	Identify proportion of health workers and health facilities with effective antimicrobials available at all times	55	92	66.3265	75.4902	24	86.1111	68.7856	61.9941	66.2962
61	Comparative risk assessment: assessing the value (and cost-effectiveness) of adding additional interventions (e.g. nutritional) in the presence of existing intervention (e.g. vaccination)?	50	84.0426	67.7778	83.3333	27.0833	79.4118	68.3298	61.9734	63.7036
62	Assess the interaction between incidence of malaria and pneumonia aetiology, morbidity and mortality	20	83.9623	64.5833	57.2917	39.7959	83.3333	65.7933	61.9388	61.8518
63	Assess the role of indoor air pollution in morbidity and mortality of childhood pneumonia.	11	93.3962	75	60.7843	29.1667	80.5556	67.7806	61.9377	64.8147
64	Research on improving oxygen concentrator technology to make it independent of electricity supply	72	89.1304	70.2381	75	27.0833	79.6296	68.2163	61.9327	65.1851
65	Developing very cheap antibiotics that would be highly effective for treating pneumonia	80	56.5217	75	86.1111	34.3137	84.2593	67.2412	61.8482	66.6666
66	Assess the effectiveness of zinc and vitamin A supplementation on childhood pneumonia morbidity and mortality	29	88.6792	82.2917	77.451	20.8333	77.7778	69.4066	61.8381	68.5185
67	Develop clinical and/or laboratory point-of care diagnostic methods that are reliable in differentiating bacterial from viral infections in community setting and at facilities in children and young infants	115	85.1064	72.619	55.102	40.625	73.0769	65.3059	61.5995	56.2962
68	Does maternal vaccination during pregnancy (e.g. with pneumococcal, Hib vaccines) affect infant ALRI morbidity, mortality and serology	159	79.7872	80.9524	73.9583	29.5918	71.2963	67.1172	61.211	61.111
69	Develop objective, specific and useful definitions of treatment failure, both in clinical and community setting	128	85.1064	78.5714	75	24	75.9259	67.7207	60.9155	63.7036
70	Research to make technology related to oxygen interventions more robust and easily deliverably in both community setting and clinical practice	66	78.7234	69.0476	67.5926	34.375	78.7037	65.6885	60.8733	58.5185
71	Optimise community-based oxygen therapy treatment of lower respiratory infections and assess its effectiveness	30	79.2453	79.7872	59	29.1667	86.1111	66.6621	60.8203	62.2222
72	Determine if community health workers can use simple questions to effectively screen recurrent pneumonia cases for underlying problems requiring referral (TB, HIV, immune deficiency, asthma)	82	81.9149	83.3333	75.9259	18.75	83.3333	68.6515	60.8054	67.7777
73	Investigate the effectiveness of zinc on outcome of children hospitalized for severe pneumonia	141	84.0426	83.3333	80.3922	17.0455	79.6296	68.8886	60.7428	65.1851
74	Assess the role of social, economic and cultural factors in morbidity and mortality of childhood pneumonia - e.g. poverty, overcrowding, locality	9	81.1321	65.625	56.8627	34.3137	88.8889	65.3645	60.6834	62.2222
75	Developing an HIV vaccine	109	72.2222	84.6154	69.2308	32.1429	71.5686	65.956	60.5392	55.5555
76	Evaluate effectiveness of innovative methods of health education for illiterate audiences (pictoral printed materials, stories, live demonstration, plays, media including radio and television) and methods for literate audiences (pamphlets, newspapers)	154	77.6596	69.0476	73.5294	26.0417	87.963	66.8482	60.5204	61.4814
77	Develop improved indicators of pneumonia illness based on basic, clinical, and public health research to enable measurement of programme effectiveness	36	76.5306	72.619	68.6275	32	77.8846	65.5323	60.312	58.1481
78	Assess effectiveness and safety of cotrimoxazole prophylaxis in HIV-infected children and optimal approaches to increased coverage	150	80.8511	89.2857	68.0851	21.2766	78.7037	67.6404	60.3078	61.4814
79	Assess the relationship between maternal nutrition and infant pneumonia	13	80	64.2857	62.7451	31	84.2593	64.458	59.3771	58.1481
80	Operations research to determine optimal duration of antibiotic treatment for non-severe and severe pneumonia in non-HIV and HIV infected children	73	81.9149	73.8095	83.9623	22.9167	67.5926	66.0392	59.3025	63.7036
81	Assessing the safety of reducing the duration of antibiotic therapy (parenteral or oral) for severe pneumonia	65	85.1064	71.4286	91.6667	12.2222	77.7778	67.6403	59.0094	68.1481
82	Identify systems capacity to improve the quality of supportive care for children with pneumonia in health facilities and reduce nosocomial infections	60	75	83.3333	69.7917	29.1667	65.7407	64.6065	58.9659	60.7407
83	Effect of 5 days versus 10 days of antibiotics on relapse for severe pneumonia in HIV-infected or malnourished children	142	78.0488	69.0476	86	15.625	85.2941	66.8031	58.8099	63.7036
84	Develop clinical and/or laboratory point-of care diagnostic methods that are reliable in differentiating bacterial and viral respiratory infections from malaria in community setting and at facilities in children and young infants	116	76.5957	78.5714	52.0408	31.25	79.6296	63.6175	58.5792	58.1481
85	Research to develop inexpensive, rapid and reliable diagnostic tools based breath, blood and chest X-ray examination to assist in detection of children with increased risk of poor outcomes: determining aetiology; HIV infection; pulse oxymetry, etc.	87	71.7391	80.9524	48.1132	37.2549	74.0741	62.4267	58.4568	58.1481
86	Development of vaccine against RSV for use in children, in infants and in pregnant women	110	81.1111	85.7143	71.5686	25	59.2593	64.5307	58.278	62.5925
87	Assess cost-effectiveness of combined vaccination of pregnant women and their newborns to prevent severe pneumonia and hospital admissions	148	73.3333	71.7949	72.8261	29	71.2963	63.6501	58.2101	55.5555
88	Research to assess cost-effectiveness of the integration of respiratory infections programme with other maternal and child health initiatives	152	70.2128	58.9744	91.1765	19.7917	84.2593	64.8829	57.8362	62.9629
89	Can cell phones be used to support assessment and management of ALRI by community health workers	146	77.6596	71.1111	62.7451	19.7917	91.6667	64.5948	57.6544	61.8518
90	Research to train traditional healers in assessment and referral of ALRI	92	77.6596	61.9048	68.5185	26.4706	80.5556	63.0218	57.4305	58.8888
91	Research to increase appeal/feasibility of home-based care	91	73.4043	58.3333	72.2222	32.3529	73.1481	61.8922	57.3734	55.1851
92	Identify main barriers to achieving increased handwashing in communities	58	87	57.2917	82.2917	14.5833	83.3333	64.9	57.2411	67.037
93	Validate different approaches to children with wheezing, to determine which children with wheezing require antibiotics and hospitalization.	132	90.4255	75	72	18.75	63.8889	64.0129	57.0465	61.8518
94	Do IMCI and immunization services reach the same children or are they complementary?	63	72.3404	55.6818	79.3478	22.2222	84.375	62.7935	56.5406	57.037
95	Study the main barriers towards reducing indoor air pollution	42	78	70.2128	62.7451	23.3333	78.7037	62.599	56.5288	59.2592
96	Research on cost comparisons of general population vaccination vs. targeted vaccination of rural/marginalised communities in which multiple risk factors are present and most deaths occur	83	62.766	60.4651	68.5185	26.6667	91.5094	61.9851	56.4576	58.5185
97	Define the criteria (threshold) at which treatment with oxygen improves survival	137	74.4681	78.0488	64.7059	21.875	75	62.8195	56.3745	58.1481
98	Determine factors which explain the variations in treatment failure, such as antibiotic resistance patterns, exact etiology of disease, interaction with other interventions, etc.	130	79.7872	75	58.8235	26.0417	69.4444	61.8194	56.2786	56.2962
99	Explore optimal delivery system for zinc in reducing pneumonia morbidity/mortality	61	75.5319	72.619	75	17.7083	74.0741	62.9867	55.8864	61.8518
100	Assess the effectiveness of handwashing interventions in prevention of childhood pneumonia morbidity and mortality	33	82.0755	66.3043	77	14.5833	76.8519	63.363	55.8287	64.4444
101	Develop zinc, vitamin A and other micronutrient delivery solutions with longer duration of effect	74	81.9149	64.2857	77.7778	15.6863	75.9259	63.1181	55.8082	63.3333
102	Development of vaccines against multiple respiratory viral antigens (HumanMPV, Influenza and Parainfluenza)	107	79.7872	72.5	72.549	26.0417	55.5556	61.2867	55.7994	56.6666
103	Assess the effectiveness of influenza vaccine in reduction of childhood pneumonia morbidity and mortality in different settings	25	87.7358	76.0417	62.7451	17.7083	67.9245	62.4311	55.5431	61.4814
104	Develop specific questions to be assessed in ALRI management algorithms, in settings where there are changes in other programs including reduced treatment of malaria syndrome in parts of Africa.	156	62.766	61.5385	85.4167	17.7083	83.3333	62.1526	55.1252	59.2592
105	Determine cost-effectiveness of pneumonia treatment at different levels of health facilities	81	82.9787	60.7143	76.8519	18.75	68.2692	61.5128	54.9738	59.2592
106	Assess the effect of outpatient intramuscular gentamicin injections on shortening hospital stay for very severe ALRI	32	79.8077	76.0417	80.2083	11.1111	65.6863	62.571	54.4908	63.3333
107	Development of new pediatric antibiotic formulations for simplified dosing	119	75.5319	78.5714	66.6667	18.75	65.7407	61.0522	54.3858	57.4073
108	Research on reducing cost of equipment such as hand-held nebulizers, O2 concentrators and pulse oximeters and making them more available to general public	85	78.7234	60.7143	52.9412	25.5319	76.8519	58.9525	53.9148	54.074
109	Study whether oxymetry has a role at the community level?	53	79	66.6667	45.8333	25.5556	73.1481	58.0407	53.1196	56.6666
110	Monitor and evaluate antibiotic resistance after introduction of amoxil for non-severe pneumonia and ceftriaxone for severe pneumonia	149	85.1064	77.381	66.6667	11.1111	62.963	60.6456	52.9467	57.4073
111	Assess long-term serologic response and the role of herd immunity (single-dose childhood vaccination) on reduction of morbidity and mortality from childhood pneumonia	27	57.5472	51.1111	75	30.3922	69.4444	56.699	52.5757	54.074
112	Develop new formulation of existing vaccines against childhood pneumonia, e.g. intranasal spray, or skin patches, that are needle-free and more easily deliverable	67	71.2766	65.4762	77.7778	22.549	53.7037	58.1567	52.5677	58.1481
113	Study the main barriers towards decreasing the exposure to risks that lead to prematurity and low birth weight	40	66.6667	67.4419	59.8039	25.5556	65.7407	57.0417	52.099	52.9629
114	Study the main barriers towards increasing child-spacing intervals	41	71	56.383	68.75	15.5556	81.3725	58.6122	51.9754	56.2962
115	Develop approaches to measure the magnitude of the problem of counterfeit antibiotics.	157	70.2128	71.9512	61.7647	18.75	66.6667	57.8691	51.7192	54.8148
116	Development of field based rapid bacterial and viral antigen-based tests which could replace blood cultures	118	79.3478	72.619	52.0833	16.6667	65.7407	57.2915	51.0188	58.1481
117	Development of new antimicrobial agents that could overcome bacterial resistance	120	69.1489	77.381	58	22.9167	52.7778	56.0449	50.7789	55.9259
118	Developing effective vaccines against non-typable H. influenzae	108	77.6596	73.75	64.5833	11.2245	60.4167	57.5268	50.2941	56.6666
119	A qualitative study of knowledge, attitudes and practices of paediatricians and general practitioners - especially on understanding and support for IMCI and new vaccines.	93	74.4681	57.1429	72	17.7083	59.2593	56.1157	50.21	53.3333
120	Establish whether there is a role for bronchodilators in diagnosis (differentiation from asthma) and in treatment of every ALRI in different age-groups of children	133	88.8889	60.7143	69.1489	10	57.4074	57.2319	50.0616	58.5185
121	Will a packaged approach to pneumococcal vaccine introduction that includes other elements of pneumonia control improve the acceptability of pneumococcal vaccine?	147	67.3913	53.5714	57	19.7917	77.451	55.0411	49.6486	51.1111
122	Determine the effect of cost-recovery schemes on program access and success. These should focus on the most deprived sections of the population.	99	70.9302	48.5714	66.6667	11.1111	85.2941	56.5147	49.5828	56.6666
123	Study the main barriers towards reducing smoking in the households	43	76	61.7021	57.2917	12.2222	71.5686	55.7569	49.0744	55.5555
124	Why are ineffective and unnecessary therapies so common, what drives their implementation in different contexts and settings?	54	71	59.1837	57.8431	15.5556	67.5926	54.235	48.2812	55.1851
125	Identify strategies to improve acceptibility of oxygen usage for children by guardians	70	78.7234	54.7619	65.7407	9.375	66.6667	55.0535	48.0916	53.3333
126	Developing methods to increase the cleanliness of the emissions from household fuel and to reduce the exposure to smoke pollution	123	73.913	53.5714	39.1304	20.8333	76.8519	52.86	48.0908	57.037
127	Assess the quality of information published by the national health information systems and their usefulness in informing the burden assessment	39	70.4082	56.1224	72.549	7.77778	64.8148	54.3344	47.117	59.2592
128	Identify prevalence of children with ALRI who had received antibiotic treanment in the past and risk factors for antibiotic resistance	19	77.8846	58.3333	55.8824	16.6667	53.7037	52.4941	47.0593	54.4444
129	Study the effect and cost-effectiveness of day care centre approach to pneumonia case management on both morbidity and mortality	124	69.0476	55.5556	59.375	10.7843	62.7451	51.5015	45.2286	50.7407
130	Investigate if orogastric feeding is safe in young children with very severe pneumonia?	135	76.5957	44.5946	69.1489	7.77778	61.1111	51.8456	45.1859	55.5555
131	Determine the frequency and duration of sequelae of childhood pneumonia	7	84	50	45.7447	10.4167	63.8889	50.81	44.827	54.4444
132	Development of effective anti-viral drugs for management of ALRI	121	70.2128	65.4762	42.8571	16.6667	50.9259	49.2277	44.2022	53.3333
133	Development of rapid point-of-care diagnostic tools to assess etiologic agent of ALRI using volatile expired gases	114	77.1739	58.3333	25	21.875	56.8627	47.849	44.0465	52.2222
134	Do nationally representative systems of antimicrobial sensitivity monitoring or reporting clinical failure increase the longevity of low cost antibiotics	94	54.3478	58.5714	67	11.4583	59.6154	50.1986	44.0368	50.7407
135	Evaluate the use of antiviral drugs for management of clinical pneumonia and acute bronchiolitis syndrome	136	76.1364	51.25	51.9608	12.5	55.5556	49.4805	43.9184	52.2222
136	Research to reduce the costs for complete combustion of biomass fuels	86	56.9767	48.4848	45.5556	14.4444	78.5714	48.8066	43.5227	51.4814
137	Research to improve deliverability of antimicrobial agents to children with ALRI: transdermal, transnasal and depo formulations of antibiotics	71	64.8936	48.8095	50.9259	17.6471	57.4074	47.9367	43.3373	49.6296
138	Developing passive immunization methods against RSV	111	75	67.5	29.3478	13.5417	52.9412	47.6661	42.4663	57.4073
139	Development of chip-based DNA arrays to establish etiologic agent in ALRI in secretions/urine/sweat and blood	113	81.9149	50	25	17.7083	56.25	46.1746	42.0978	54.4444
140	Determine geographic variation in antigenic structure of selected pneumococcal protein antigens	145	75	48.7179	38.8889	15.5556	55.2083	46.6741	42.0801	49.9999
141	Summarize data on the critical concentration of pollutants that cause pneumonia	12	72	48.8095	40.9091	11.6279	62.963	47.2619	41.9275	49.6296
142	Costing analysis for educational/post-educational training scholarships for developing country infectious diseases/public health specialists	90	72.093	33.3333	57.7778	6.86275	69.7917	47.9717	41.8656	55.5555
143	Research to assess cost-effectiveness of training methodology for lab technicians (would include standard manuals) to improve the diagnosis of the cause of childhood pneumonia	158	68.1818	50	54	4.16667	65.7407	48.4178	41.6444	55.5555
144	Investigate if inhaled pulmonary vasodilators synergise with oxygen and improve outcomes from very severe pneumonia	138	77.2727	37.5	39.2157	10.4167	61.1111	45.1032	40.0697	56.2962
145	Analysis of affect of pathogen pathogen interactions on respiratory disease severity, stratified by age and nutritional indicators	125	65.9574	42.8571	22.619	17.7083	66.6667	43.1617	39.4718	54.074
146	Investigate virulence enhancement via pathogen-pathogen interaction among bacterial and non-bacterial agents of pneumonia, meningitis and sepsis	18	68	40	17.7083	27.451	50.9615	40.8242	39.0791	55.1851
147	Research to improve the understanding of antigen structure of common bacterial and non-bacterial pathogens that cause childhood pneumonia	101	77.6596	44.0476	26.6667	18.75	43.1373	42.0522	38.7774	53.3333
148	Investigate pathogenicity (virulence) factors among bacterial and non-bacterial agents associated with pneumonia, meningitis and sepsis	17	76	42.2222	26	16.6667	50	42.1778	38.562	54.4444
149	Investigate if nasal decongestants work and relieve symptoms in infants with signs of pneumonia changing their classification?	134	75.5319	31.7073	59.375	4.16667	50.9615	44.3485	38.4151	59.6296
150	Assess the role of geographic and climate factors in morbidity and mortality of childhood pneumonia - e.g. altitude, rainfall, air temperature, wet/dry seasons	8	72.6415	48.9583	37.234	6.60377	49.0741	42.9023	37.466	57.037
151	Assessing the usefulness of quantitative nasopharyngeal swabs using RT-PCR	117	82.9545	48.7179	22.7273	7.29167	49	42.1383	37.0785	55.1851
152	Antigen-specific identification of air pollutants (indoor and outdoor) associated with chronic-recurrent obstructive lung disease (asthma) and acute recurrent obstructive lung disease (recurrent pneumonia) in hyper-endemic pneumonia settings	104	70.2128	41.25	30	7.29167	58.3333	41.4176	36.3916	51.1111
153	Identify role of anti-inflammatory agents and antioxidants in treatment of pneumonia/ALRI	131	75.5319	37.1795	35.5556	5.20833	53.1915	41.3334	36.0611	53.7036
154	Research to understand the molecular and genetic basis of host resistance against respiratory and severe febrile infections	103	71.2766	42.8571	21.875	11.4583	42.1569	37.9248	34.1092	55.1851
155	Creation of genomic libraries of bacterial and viral pathogens of public health importance to respiratory, enteric and other (e.g. flaviridae) diseases and identification of potential intervention targets	100	73.4043	35.8974	15.2174	13.7255	44.1176	36.4724	33.3426	57.7777
156	Developing genetically modified crop with all necessary micronutrients	122	57.8947	37.8788	32.8947	7.77778	50	37.2892	32.8756	46.6666
157	Investigate the mechanisms through which different pathogens cause disease symptoms of pneumonia, including organ failures	102	65.9574	40.4762	19.7917	12.2222	38.2353	35.3366	32.0161	55.5555
158	Assess the effectiveness of practices to prevent exposure to cold air	35	54.2553	26.6667	35.5556	1.04167	52	33.9038	29.0141	52.2222
