# Supplementary material for: Setting Research Priorities to Reduce Global Mortality from Childhood Pneumonia by 2015
Source: PLoS Med. 2011 Sep 27;8(9):e1001099. doi: 10.1371/journal.pmed.1001099 (PMC3181228; doi:10.1371/journal.pmed.1001099)
Supplement: Table S5 — The full list of scores given by 45 technical experts to each of the 158 research questions for each of the five priority-setting criteria. (XLS) [file pmed.1001099.s005.xls]

## Sheet: Scoring sheet
				18	17	16	16	16
		COMBINED LIST		Q.1.1. Would you say the research question is clear and has well defined endpoints?																		Q.1.2. Based on: (i) the level of research capacity required to conduct the proposed research; and (ii) the size of the gap from current level of knowledge to the proposed endpoints; would you say that a study can be designed to answer the research question and to reach the proposed endpoints of the research?																		Q.1.3. Do you think that a study needed to answer the proposed research question would obtain ethical approval without major concerns?
		PNEUMONIA
RESEARCH AVENUES, OPTIONS AND QUESTIONS
RESEARCH DOMAIN	RESEARCH AVENUE	RESEARCH OPTION	QUESTION NUMBER	Adegbola	Bhutta	Bravo	Brooks	Cardoso	Dowell	Falade	Greenwood	Jeena	Klugman	Pio	San'sham	Torzillo	Weber	Whitney	Howie	Obaro	Hibberd	Adegbola	Bhutta	Bravo	Brooks	Cardoso	Dowell	Falade	Greenwood	Jeena	Klugman	Pio	San'sham	Torzillo	Weber	Whitney	Howie	Obaro	Hibberd	Adegbola	Bhutta	Bravo	Brooks	Cardoso	Dowell	Falade	Greenwood	Jeena	Klugman
EPIDEMIOLOGICAL RESEARCH	MEASURING THE BURDEN	Conduct a multicentre study of the burden of childhood pneumonia (morbidity and mortality) in a representative group of developing countries and document the outcome	1	1	1	1		1	1	1	1	0.5	1	1	1	0.5	1	1	0.5	1	1	1	1	1		1	1	1	1	1	1	0	0.5	1	1	1	1	1	1	1	1	1		1	1	1	1	1	1
		Identify the key bacterial and non-bacterial pathogens associated with childhood pneumonia morbidity and mortality at the global level in HIV and non-HIV infected children	2	1	1	1		1	1	1	1	0.5	1	1	0.5	1	1	1	1	1	1	1	1	0.5		1	1	1	1	1	1	0	0.5	0.5	1	1	0.5	1	0.5	1	1	1		1	1	0	1	1	1
		Measure and compare the burden of pneumonia using existing WHO definition and newer alternate definitions of ALRI/clinical pneumonia that use X-ray or laboratory diagnostics and/or correct for diseases that mimic the presence of pneumonia	3	1	1	1		1	1	1	1	1	1	1	0.5	1	1	1	0.5	1	1	0.5	1	1		1	1	1	1	1	1	1	0.5	1	1	1	1	1	1	1	1	1		1	1	1	1	1	1
		Conduct epidemiological research to separate burden (and aetiological causes) of pneumonia among neonates and children under 5 years of age	4	1	1	1		1	1	1	1	0.5	1	1	0.5	1	1	1	0	1	1	1	1	1		1	1	1	1	1	1	1	0.5	1	1	1	1	1	0.5	1	1	1		1	1	0	1	1	1
		Measure the frequency of antibiotic resistance among cases of pneumonia caused by common respiratory bacterial pathogens	5	1	1	1		1	1	1	1	1	1	1	1	0.5	1	1	1	1	1	1	1	1		1	1	1	0.5	1	1	1	1	0	1	1	1	1	1	1	1	1		1	1	1	1	1	1
		Develop definitions of clinically important hypoxemia and measure the frequency of hypoxemia in children with clinical pneumonia of various severity	6	1	1	0.5		1	1	1	1	0	1	1	0	0.5	1	1	0.5	1	1	1	1	0.5		1	1	1	1	0	1	1	0	1	1	1	1	1	1	1	1	1		1	1	1	1	0	1
		Determine the frequency and duration of sequelae of childhood pneumonia	7	1	1	0.5		1	1		1	0.5	1	1	0.5	0	1	1	0.5	1	0.5	1	1	0.5		1	1		1	0.5	1	1	0	0.5	1	1	1	1	0.5	1	0.5	1		1	1		1	0.5	1
	STUDYING THE EFFECT OF RISK FACTORS	Assess the role of geographic and climate factors in morbidity and mortality of childhood pneumonia - e.g. altitude, rainfall, air temperature, wet/dry seasons	8	1	0	0.5		1	1	1	0.5	1	1	1	0.5	0	1	1	1	1	0.5	1	0	0.5		1	0	1	0.5	1	1	0	0	0.5	1	0	1	1	0.5	1	0	1		1	1	1	1	1	1
		Assess the role of social, economic and cultural factors in morbidity and mortality of childhood pneumonia - e.g. poverty, overcrowding, locality	9	1	0.5	1		1	1	1	1	1	1	1	1	0	1	1	1	1	0	1	0	0.5		1	1	1	0.5	1	1	1	0.5	0.5	1	1	1	1	0	1	0	1		1	1	1	1	1	1
		Assess the role of micronutrient and macronutrient deficiencies in morbidity and mortality of childhood pneumonia.	10	1	1	1		1	1	1	1	1	1	1	1	1	0.5	1	1	1	0.5	1	1	1		1	1	1	0.5	1	1	1	1	1	0.5	1	1	1	0.5	1	1	1		1	1	1	1	1	1
		Assess the role of indoor air pollution in morbidity and mortality of childhood pneumonia.	11	1	0.5	1		1	1	1	1	1	1	1	1	1	1	1	1	1	1	1	1	0.5		1	0.5	1	0.5	0.5	1	1	0.5	1	1	1	1	1	1	1	1	1		1	1	1	1	0.5	1
		Summarize data on the critical concentration of pollutants that cause pneumonia	12	1	0.5	1		1	1		1	0	1	1	0.5	0.5	0	1	0.5	1	0	1	0.5	1		1	1		1	0	0	1	0.5	0.5	0.5	1	1	1	0	1	0	1		1	1		1	1	1
		Assess the relationship between maternal nutrition and infant pneumonia	13	1	1	0.5		1	0.5		1	1	1	1	0.5	1	0.5	1	1	1	0	1	0	0.5		1	0.5		1	0.5	1	1	0.5	1	0.5	1	1	1	0	1	0.5	1		1	1		1	1	1
		Assess the role of prematurity and low birth weight on morbidity and mortality from pneumonia	14	1	1	1		1	1	1	1	1	1	1	0.5	1	1	1	1	1	1	1	0.5	1		1	0.5	1	1	1	1	1	0	1	1	1	1	1	1	1	0.5	1		1	1	1	1	1	1
		Assess the role of non-breast feeding on morbidity and mortality from childhood pneumonia	15	1	1	1		1	1	1	1	1	1	1	1	1	1	1	1	1	1	1	1	0.5		1	0.5	1	1	1	1	1	0.5	1	1	1	1	1	1	1	1	1		1	1	1	1	1	1
		Identify the key risk factors predisposing to the development of severe pneumonia and identify children who require hospitalization	16	1	1	1		1	0.5		1	1	1	1	1	1	1	1	1	1	1	1	1	1		1	1		1	1	1	1	1	1	1	1	1	1	1	1	1	1		1	1		1	1	1
		Investigate pathogenicity (virulence) factors among bacterial and non-bacterial agents associated with pneumonia, meningitis and sepsis	17	1	0.5	1		1	0.5		0.5	1	1	0	1	0.5	0.5	1	1	1	0.5	1	0	0.5		1	0.5		0.5	1	0.5	0	1	0.5	1	0.5	1	1	0.5	1	0	1		1	1		1	1	1
		Investigate virulence enhancement via pathogen-pathogen interaction among bacterial and non-bacterial agents of pneumonia, meningitis and sepsis	18	1	0.5	1		1	0		0.5	1	1	0	1	0.5	0.5	1	0.5	1	0	1	0	0.5		1	0		0.5	1	0.5	0	0.5	0.5	0.5	0.5	1	1	0	1	0	1		1	1		1	1	1
		Identify prevalence of children with ALRI who had received antibiotic treanment in the past and risk factors for antibiotic resistance	19	1	0.5	1		1	1	0	1	1	1	1	0.5	0.5	1	1	0.5	1	0.5	1	0	0.5		1	1	0	0.5	1	1	1	0.5	0	1	1	1	1	0.5	1	0	1		1	1		1	1	1
		Assess the interaction between incidence of malaria and pneumonia aetiology, morbidity and mortality	20	1	1	0.5		1	0.5	1	0.5	1	1	0	1	0.5	1	1	1	1	0.5	1	1	0.5		1	0.5	1	0.5	1	1	0	0.5	0.5	1	1	1	1	0.5	1	0.5	1		1	1	1	1	1	1
		Assess the incidence, aetiology and attributable mortality due to pneumonia in children infected with HIV before birth, at birth or after birth.	21	1	1	1		1	1	0	1	0.5	1	1	0.5	1	1	1	1	1	0	1	1	0.5		1	1	0	1	0.5	1	1	0	0.5	1	1	1	0	0	5	1	1		1	1	0	1	1	1
		Identify clinical signs and simple lab tests that predict poor treatement outcome	22	1	1	1		1	1	1	1	1	1	1	1	1	1	1	1	1	1	1	1	0.5		0.5	1	1	0.5	1	1	1	0.5	0.5	1	1	1	1	1	1	1	1		1	1	1	1	1	1
	STUDYING THE EFFECT OF EXISTING INTERVENTIONS	Assess the effectiveness of Hib vaccine in reduction of childhood pneumonia morbidity and mortality in different settings	23	1	0.5	1		1	1	1	1	1	1	1	1	0.5	1	1	1	1	0.5	1	1	0.5		1	0.5	1	1	1	0.5	1	1	0.5	1	1	1	1	0.5	1	0.5	1		1	1	1	0.5	1	1
		Assess the effectiveness of new conjugate pneumococcal vaccines in reduction of childhood pneumonia morbidity and mortality in different settings	24	1	1	1		1	1	1	1	1	1	1	1	1	1	1	1	1	0.5	1	1	1		1	0.5	1	1	1	1	1	1	1	1	1	1	1	0.5	1	0.5	1		1	1	1	1	1	1
		Assess the effectiveness of influenza vaccine in reduction of childhood pneumonia morbidity and mortality in different settings	25	1	0.5	1		1	1	1	1	1	1	1	1	1	1	1	1	1	0.5	1	0	0.5		1	0.5	1	1	1	1	1	1	1	1	1	0.5	1	0.5	1	0.5	1		1	1	1	1	1	1
		Assess the efficacy and effectiveness of all currently available vaccines in very young infants and severely malnourished population	26	1	1	1		1	0.5	0	0.5	1	1	1	0.5	1	1	1	1	1	0.5	1	1	0.5		1	0.5	0	1	1	1	1	0.5	1	1	1	0.5	1	0.5	1	0.5	1		1	1	0	0.5	1	1
		Assess long-term serologic response and the role of herd immunity (single-dose childhood vaccination) on reduction of morbidity and mortality from childhood pneumonia	27	1	0.5	1		1	0.5	0	0.5	1	0	0	0.5	0.5	0.5	1	0	1	0	1	0	0.5		1	0.5	0	0.5	1	0	0	0.5	0.5	1	1	1	1	0	1	0.5	1		1	1	0	1	1	1
		Assess the effectiveness of high coverage community based antibiotic treatment for pneumonia on mortality in immunised and non-immunised populations	28	1	1	1		1	0.5	1	1	1	1	1	1	1	1	1	1	1	0	1	1	1		1	1	1	1	0.5	1	0	0.5	0.5	1	1	1	1	0	1	1	1		0	1	1	1	0	1
		Assess the effectiveness of zinc and vitamin A supplementation on childhood pneumonia morbidity and mortality	29	1	0.5	1		1	1	1	1	1	1	1	1	1	1	1	1	1	0.5	1	0.5	0.5		1	1	1	1	1	1	1	1	1	1	1	1	1	0.5	1	1	1		0.5	1	1	1	1	1
		Optimise community-based oxygen therapy treatment of lower respiratory infections and assess its effectiveness	30	1	0.5	0.5		1	0.5	1	1	1	1	1	0.5	0.5	0.5	1	0.5	1	1	1	0.5	0.5		1	0.5	1	1	1	0.5	1	0.5	0.5	0.5	1	0	1	1	1	0.5	1		1	1	1	0.5	1	0.5
		Assess the effect of ongoing IMCI programs on reduction of pneumonia morbidity and mortality in different settings and contexts	31	1	0.5	1		1	0.5	1	0.5	1	1	1	1	1	1	1	1	1	0	1	1	0.5		1	1	1	0.5	1	0.5	0	0.5	1	1	1	1	1	0	1	0.5	1		1	1	1	0.5	1	0.5
		Assess the effect of outpatient intramuscular gentamicin injections on shortening hospital stay for very severe ALRI	32	1	0	1		0.5	1	1	1	1	1	1	0.5	1	1	1	0.5	1	1	1	0	1		1	1	1	1	1	1	1	0.5	1	0.5		1	1	1	1	0	1		0.5	1	1	1	1	1
		Assess the effectiveness of handwashing interventions in prevention of childhood pneumonia morbidity and mortality	33	1	1	1		1	1	1	1	0.5	1	1	1	1	0.5	1	1	1	0	1	0.5	0.5		1	1	1	0.5	0.5	1	0	1	1	1	1	1	1	0	1	0.5	1		1	1	1	1	0	1
		Assess the effectiveness of PMTCT programmes on HIV-associated pneumonia burden	34	1	1	1		1	1		1	1	1	1	0.5	1	1	1	1	1	0	1	0.5	0.5		1	1		1	1	1	1	0	1	1	1	1	1	0	0.5	0.5	1		1	1		0.5	1	1
		Assess the effectiveness of practices to prevent exposure to cold air	35		0	1		1	0.5		0.5	0	1	1	0	0.5	0.5	0	0.5	1	0		0	0.5		1	0.5		0.5	0	0	0.5	0	0.5	0.5	1	1	1	0		0	1		1	1		1	0	1
		Develop improved indicators of pneumonia illness based on basic, clinical, and public health research to enable measurement of programme effectiveness	36	1	1	0.5		1	0.5		0	1	0	1	0.5	0.5	0.5	1	0.5	1	0	1	1	0.5		1	0.5		0	1	0	1	0.5	0.5	1	1	1	1	0	1	1	1		1	1			1	1
		Assess the effectiveness of existing WHO treatment algorithms and guidelines on preventing pneumonia-related deaths, unnecessary referrals and unnecessary antibiotic use	37	1	1	1		1	1	1	1	1	1	1	0.5	1	1	1	1	1	0	1	1	1		1	1	1	0.5	1	1	1	0.5	0.5	1	1	1	0.5	0	1	1	1		1	1	1	1	1	1
		Compare cost-effectiveness of all existing interventions in different settings	38	1	1	1		1	0.5	1	1	1	0	1	0.5	0	1	1	0.5	1	0	1	1	0.5		1	0.5	1	0.5	1	0	1	0.5	0	1	1	0.5	1	0	1	1	1		1	1	1	1	1	1
HEALTH SYSTEMS AND POLICY RESEARCH	STUDYING SYSTEMS CAPACITY TO MEASURE THE BURDEN	Assess the quality of information published by the national health information systems and their usefulness in informing the burden assessment	39	1	0.5	1		1	1	1	0		1	1	1	0.5	1	0	0.5	1	0	1	0.5	0.5		1	1	1	0		0	1	0	0.5	1		1	1	0	1	0	1		1	1	1	1		1
	STUDYING SYSTEMS CAPACITY TO AVERT RISK FACTORS	Study the main barriers towards decreasing the exposure to risks that lead to prematurity and low birth weight	40		0	0.5		1	0.5	1	0.5		1	1	1	0	1	1	0.5	0.5	0		0	0.5		1	0.5	1	0.5		0	1	0.5	0.5	1	1	1		0		0	1		1	1	1	1		1
		Study the main barriers towards increasing child-spacing intervals	41	1	0	0.5		1	0.5	1	0.5		1	1	0.5	1	1	1	0.5	1	0	1	0	0.5		1	0.5	1	0.5		0	1	0.5	0.5	1	1	1	1	0	1	0	1		1	1	1	1		1
		Study the main barriers towards reducing indoor air pollution	42	1	0.5	0.5		1	0.5	1	0.5		1	1	1	1	1	1	0.5	1	0	1	0.5	0.5		1	0.5	1	0.5		0.5	1	0.5	0.5	1	1	1	1	0	1	0.5	1		1	1	1	1		1
		Study the main barriers towards reducing smoking in the households	43	1	0.5	0.5		1	0.5	1	1		1	1	1	0.5	1	1	0.5	1	0	1	0.5	0.5		1	0.5	1	1		0.5	0	1	0.5	1	1	1	1	0	1	0	1		1	1	1	1		1
		Study the main barriers towards achieving improved breastfeeding practices and increase in proportion of children who are breastfed	44	1	1	0.5		1	0.5	1	1		1	1	1	1	1	1	0.5	1	0	1	1	0.5		1	0.5	1	1		0.5	1	1	0.5	1	1	1	1	0	1	1	1		1	1	1	1		1
	STUDYING SYSTEMS CAPACITY TO DELIVER EFFECTIVE INTERVENTIONS	Study the capacity of health systems world-wide to correctly diagnose and manage childhood pneumonia, and obstacles to correct diagnosis and case management in developing country setting	45	1	1	1		1	0.5	1	0		1	0	1	1	1	1	1	0.5	0	0.5	1	1		1	0	1	0		0	0	0.5	0.5	1	1	0.5	1	0	1	1	1		1	1	1			1
		Study the main barriers to health care seeking and health care assess for children with pneumonia in different contexts and settings in developing countries	46	1	1	1		1	0.5	1	1		1	1	1	1	1	1	0.5	1	0	1	1	1		1	0.5	1	0.5		0.5	1	1	0.5	1	1	1	1	0	1	1	1		1	1	1	1		1
		Study the main barriers to increase demand for / compliance with vaccination with available vaccines in different contexts and settings - for measles and pertussis vaccines, Hib vaccine and pneumococcal vaccine	47	1	1	1		1	1	1	1		1	1	1	0.5	1	1	0.5	1	0	1	1	1		1	1	1	0.5		0.5	1	1	0.5	1	1	1	1	0	1	1	1		1	1	1	1		1
		Study the main barriers to increase coverage by available vaccines - measles and pertussis vaccines - in different contexts and settings	48	1	1	1		1	1	1	1		1	1	1	0.5	1	1	0.5	1	0	1	1	1		1	0.5	1	0.5		0.5	1	1	0.5	1	1	1	1	0	1	1	1		1	1	1	1		1
		Study the main barriers to increase coverage by available vaccines - Hib vaccine and pneumococcal vaccine - in different contexts and settings	49	1	1	1		1	1	1	1		1	1	1	0.5	1	1	0.5	1	0	1	1	1		1	0.5	1	0.5		0.5	1	1	0.5	1	1	1	1	0	1	0.5	1		1	1	1	1		1
		Comparative risk assessment: assessing the value (and cost-effectiveness) of adding additional interventions (e.g. nutritional) in the presence of existing intervention (e.g. vaccination)?	50	1	1	1		1	0.5		0.5		1	1	1	0.5	1	1	1	1	0	1	1	1		1	1		0.5		1	1	0.5	0.5	1	1	1	1	0	1	0.5	1		0.5	1		0.5		1
		Study whether the coverage by antibiotic treatment can be greatly expanded in safe and effective way if it was administred by community health workers	51	1	0.5	1		1	0.5	1	1		1	1	1	0.5	1	1	1	1	0.5	1	0.5	1		1	0.5	1	0.5		1	1	1	0.5	1	1	1	1	0.5	1	0.5	1		0.5	1	1	0.5		0
		What is the proportion of health workers aware of and able to use WHO case management guidelines for pneumonia (15 years after their launch), and what is required to make health workers follow guidelines?	52	1	0.5	1		1	1	1	1		1	1	1	0.5	0.5	1	1	1	0	1	0.5	1		1	1	1	1		1	1	0.5	0.5	1	1	1	1	0	1	0.5	1		1	1	1	1		1
		Study whether oxymetry has a role at the community level?	53	1	0.5	1		1	0	1	0.5		1	1	0.5	0.5	1	1	0.5	1	0.5	1	0.5	1		1	0	1	0.5		1	1	0	0	1	1	1	1	0.5	1	0.5	1		1	1	1	1		0.5
		Why are ineffective and unnecessary therapies so common, what drives their implementation in different contexts and settings?	54	1	0.5	0.5		1	0	1	0.5		0	1	0.5	0	0.5	1	0.5	1	0	1	0.5	0.5		1	0	1	0.5		0	1	0.5	0	1	1	1	1	0	1	0.5	1		1	1	1	1		1
		Identify proportion of health workers and health facilities with effective antimicrobials available at all times	55	1	0.5	1		1	1	1	1		1	1	1	0.5	1	1	1	1	0.5	1	1	1		1	1	1	1		1	1	0.5	0.5	1	1	1	1	0.5	1	0.5	1		1	1	1	1		1
		Identify main barriers to achieving increased coverage with measles and pertussis vaccines	56	1	1	1		1	1	1	0.5		1	1	1	1	1	1	0.5	1	0	1	1	0.5		1	1	1	0.5		0.5	1	1	0.5	1	1	1	1	0	1	0.5	1		1	1	1	1		1
		Identify systems capacity and main barriers to achieving increased coverage with vitamin A and zinc supplementation	57	1	1	1		1	1	1	0.5		1	1	1	1	1	1	0.5	1	0	1	1	0.5		1	1	1	0.5		1	1	1	0.5	1	1	1	1	0	1	0	1		1	1	1	1		1
		Identify main barriers to achieving increased handwashing in communities	58	1	1	1		1	1	1	0.5		1	1	1	1	1	1	0.5	1	0	1	1	1		1	1	1	0.5		0.5	1	1	0.5	1	1	1	1	0	1	0	1		1	1	1	1		1
		Identify systems capacity to provide (and main barriers to increase) availability of oxygen in health facilities	59	1	1	1		1	1	1	1		1	1	0	1	1	1	1	1	1	1	1	1		1	1	1	1		0.5	1	0	1	1	1	1	1	1	1	0	1		1	1	1	1		1
		Identify systems capacity to improve the quality of supportive care for children with pneumonia in health facilities and reduce nosocomial infections	60	1	1	1		1	0	1	0.5		1	1	0.5	0.5	1	1	0.5	1	0	1	0	1		1	0	1	0.5		0.5	1	0	0.5	1	1	0.5	1	0	1	0	1		1	1	1	1		1
RESEARCH TO IMPROVE EXISTING INTERVENTIONS	RESEARCH TO IMPROVE DELIVERABILITY	Explore optimal delivery system for zinc in reducing pneumonia morbidity/mortality	61	1	0	0.5		1	0		1		1	1	1	1	1	1	0.5	1	0	1	0	0.5		1	0		1		0.5	1	1	1	1	1	1	1	0	1	0	1		1	1		1		1
		Can community volunteers be trained to adequately assess, recognize danger signs, refer and treat ARI?	62	1	1	1		1	1		1		1	1	1	1	1	1	1	1	0.5	1	1	1		1	1		1		1	1	0.5	0.5	1	1	1	1	0.5	1	0.5	1		1	1		1		0.5
		Do IMCI and immunization services reach the same children or are they complementary?	63	1	0	0.5		1	0		1		1	0	0.5	1	1	1	1	1	0	1	0	0.5		1	0		1		1	0	0.5	1	1	1	1	1	0	1	0.5	1		1	1		1		1
		Assessing the safety of home treatment with oral antibiotics for severe pneumonia	64	1	1	0.5		1	0		1		1	1	1	1	1	1	1	1	0.5	1	1	0.5		1	0		1		1	1	1	0	1	1	1	1	0.5	1	1	1		0.5	1		1		0.5
		Assessing the safety of reducing the duration of antibiotic therapy (parenteral or oral) for severe pneumonia	65	1	1	1		1	0.5		1		1	1	1	1	1	1	1	1	0.5	1	1	1		1	0.5		1		1	1	1	0.5	1	1	1	1	0.5	1	1	0.5		0.5	1		1		0.5
		Research to make technology related to oxygen interventions more robust and easily deliverably in both community setting and clinical practice	66	1	0.5	1		1	0.5		1		1	1	0.5	1	1	1	1	1	0	1	0.5	1		0.5	0.5		0.5		0.5	1	0.5	0.5	1	1	1	1	0	1	0	1		1	1		1		1
		Develop new formulation of existing vaccines against childhood pneumonia, e.g. intranasal spray, or skin patches, that are needle-free and more easily deliverable	67	1	0	1		1	1		1		1	1	1	1	1	1	1	1	0.5	1	0	1		0	0		0.5		0	1	1	0.5	1	0	0	1	0.5	1	0	1		1	1		1		1
		Develop existing vaccines against childhood pneumonia that are resistant to heat and do not require the cold-chain	68	1	0.5	1		1	1		1		1	1	1	1	1	1	1	1	0.5	1	0	1		0	0		0.5		0	1	1	0.5	1	0	0	1	0.5	1	0	1		1	1		1		1
		Community based childhood mortality audit – understanding why there are missed opportunities for service provision.	69	1	0	0.5		1	0		1		0	1	1	1	1	1	1	1	0	1	0	0.5		1	0		1		0	1	0.5	0.5	1	1	1	1	0	1	0	1		1	1		1		1
		Identify strategies to improve acceptibility of oxygen usage for children by guardians	70	1	0	0.5		1	0		0.5		1	0	0	0.5	0.5	1	1	1	0.5	1	0	0.5		1	0		0.5		0.5	0	0	0.5	9.5	1	1	1	0.5	1	0	1		1	1		1		1
		Research to improve deliverability of antimicrobial agents to children with ALRI: transdermal, transnasal and depo formulations of antibiotics	71	1	1	0.5		1	1		0.5		1	1	0	1	1	1	1	1	0	1	0	0.5		1	0		0.5		0	1	0	0.5	1	0	0.5	1	0	1	0	0.5		1	1		0.5		1
		Research on improving oxygen concentrator technology to make it independent of electricity supply	72	1	1	1		1	1		1		1	1	0.5	1	1	1	1	1	1	1	1	1		0	0		0.5			1	0.5	0.5	1	1	1	1	1	1	0.5	1		1	1		1		1
		Operations research to determine optimal duration of antibiotic treatment for non-severe and severe pneumonia in non-HIV and HIV infected children	73	1	1	1		1	0.5		1		1	1	1	1	1	1	1	1	0	1	0.5	0.5		1	0.5		1		1	1	0.5	0.5	1	1	1	1	0	1	0.5	0.5		1	1		1		0.5
		Develop zinc, vitamin A and other micronutrient delivery solutions with longer duration of effect	74	1	0.5	0.5		1	1		1		1	1	1	1	1	1	1	1	0	1	0.5	0.5		1	1		0.5		1	1	1	0.5	1	1	0.5	1	0	1	0.5	1		1	1		1		1
	RESEARCH TO IMPROVE AFFORDABILITY	Identify cost reduction mechanisms for conjugate vaccines (e.g. regional purchasing consortia, private public partnerships and novel funding mechanisms)	75	1	0.5	1		1	1		0.5		1	1	1	1	1	1	1	1	0.5	1	0	1		1	1		0.5		1	1	1	0.5	1	1	1	1	0.5	1	0	1		1	1		1		1
		Identify optimal funding mechanisms for creating national/regional/global surveillance networks to determine disease burden	76
		Cost-effectiveness of community treatment using short course or low-dose antibiotics for ALRI	77	1	1	1		1	1		1		1	1	1		1	1	1	1	0	1	1	1		1	1		1		1	1	0.5		1	1	1	1	0	0.5	0.5	1		1	1		0.5		0.5
		A trial of single dose Hib+pneumococcal vaccine, followed by a second dose at 9 months.	78	1	1	1		1	1		1		1	1	1	1	1	1	0.5		0	1	1	1		1	1		1		1	1	1	0.5	1	1	1		0	1	0.5	1		1	1		0.5		0.5
		Research that could lead to substantial reduction in cost of Hib and pneumococcal vaccines	79	1	1	1		1	0.5		0		1	0	1	0	0	0	0	1	0.5	1	1	1		0	1		0		1	0	1	0.5	0	0	0.5	1	0.5	1	0.5	1		1	1				1
		Developing very cheap antibiotics that would be highly effective for treating pneumonia	80	1	0.5	1		1	0.5		1		1	1	0	0	0	1	0.5	1	0	1	0	1		0	0.5		0.5		0	0	0	0.5	0	0	0	1	0	1	0	1		1	1				1
		Determine cost-effectiveness of pneumonia treatment at different levels of health facilities	81	1	1	1		1	0.5		1		1	1	1	0	1	1	0.5	1	0	1	1	1		1	0.5		1		1	1	0.5	0	1	1	1	1	0	1	0.5	1		1	1		1		1
		Determine if community health workers can use simple questions to effectively screen recurrent pneumonia cases for underlying problems requiring referral (TB, HIV, immune deficiency, asthma)	82	1	0	1		1	1		1		1	1	0.5	1	1	1	1	1	0.5	1	0	1		1	1		1		1	1	0	1	1	1	1	1	0.5	1	0	1		1	1		1		1
		Research on cost comparisons of general population vaccination vs. targeted vaccination of rural/marginalised communities in which multiple risk factors are present and most deaths occur	83	1	0	1		1	1		1		1	1	0	1	0	1	1	1	0.5	1	0	1		1	1		0.5		1	1	0	0.5	0	1	0.5	1	0.5	1	0	1		0.5	1		0		0.5
		Operations research with evaluation of reduced dosage, alternate dosing schedules, and use of polysaccharide vaccine to reduce cost of conjugate vaccines	84	1	0	1		1	1		0.5		1	1	1	1	1	1	1	1	0	1	0	1		1	1		1		1	1	1	0.5	1	1	1	1	0	1	0	1		1	1		0.5		0.5
		Research on reducing cost of equipment such as hand-held nebulizers, O2 concentrators and pulse oximeters and making them more available to general public	85	1	1	1		1	1		0.5		1	1	0.5	0	0	1	0.5	1	0.5	1	1	1		0.5	1		0.5		1	1	0.5	0	0	1	1	1	0.5	1	0.5	1		1	1		1		1
		Research to reduce the costs for complete combustion of biomass fuels	86	1	0	1		1	0.5		0.5		1	0	0.5	0.5	0	1	0.5		0	1	0	1		0	0.5		0.5			0	0.5	0.5	0	1	1		0	1	0	1		1	1		1		1
		Research to develop inexpensive, rapid and reliable diagnostic tools based breath, blood and chest X-ray examination to assist in detection of children with increased risk of poor outcomes: determining aetiology; HIV infection; pulse oxymetry, etc.	87	1	1	1		1	1		0		1	0	1	0.5	0	1	1	1	0.5	1	0.5	1		0.5	1		0		0.5	0	0.5	0.5	0	1	1	1	0.5	1	0	1		1	1				1
		Develop cheap and effective alternatives for hospital-based treatment of severe/very severe pneumonia	88	1	1	1		1	0.5		0		1	0	0	0	1	1	1	1	0	0.5	1	1		1	0.5		0		0	0	0	0	0	1	0.5	1	0	0.5	1	1		1	1				1
	RESEARCH TO IMPROVE SUSTAINABILITY	Identify funding mechanisms for continuous supply of conjugate vaccines (e.g. regional purchasing consortia, private public partnerships and novel funding mechanisms)	89	1	1	1		1	1		0.5		1		1	0	1	1	1	1	0.5	1	0	1		1	1		0.5		1		1	0.5	1	1	1	1	0.5	1	0	1		1	1		1		1
		Costing analysis for educational/post-educational training scholarships for developing country infectious diseases/public health specialists	90	1	0	1		1	0.5		0		1		1	0.5	1	1	1	1	0	1	0	1		1	0.5		0		1		1	0.5	1	1	1	1	0	1	0	1		1	1				1
		Research to increase appeal/feasibility of home-based care	91	1	1	1		1	0		0.5		1	0	1	0.5	1	1	0.5	1	0	1	1	1		1	0		0.5		0.5	0	1	0.5	1	1	0.5	1	0	1	0	1		1	1		1		1
		Research to train traditional healers in assessment and referral of ALRI	92	1	1	1		1	0		0.5		1	1	0.5	0.5	1	1	1	1	0	1	1	1		1	0		0.5		0.5	1	0.5	0.5	1	1	1	1	0	1	0	1		1	1		1		0.5
		A qualitative study of knowledge, attitudes and practices of paediatricians and general practitioners - especially on understanding and support for IMCI and new vaccines.	93	1	0.5	1		1	0.5		1		1	1	0.5	0	1	1	0.5	1	0	1	0	1		1	0.5		1		1	1	0	1	1	1	1	1	0	1	0	1		1	1		1		1
		Do nationally representative systems of antimicrobial sensitivity monitoring or reporting clinical failure increase the longevity of low cost antibiotics	94	1	0	0.5		1	0.5		0.5		1	0	0.5	0	1	0	1	1	0	1	0	0.5		1	0.5		0		0	0	0	0	1	0	1	1	0	1	0	1		1	1				1
		Identify factors that affect implementing and sustaining WHO ARI management strategy	95	1	1	1		1	1				1		1	0.5	1	1	0.5	1	0	1	1	0.5		1	1				0.5		1	0.5	1	1	1	1	0	1	0	1		1	1				1
		Research to make oxygen concentrators further reduced in size, improve their reliability and length of lifetime without maintenance	96	1	0	1		1	0.5		1		1	1	0.5	1	0	1	1	1	1	1	0	1		0	0.5		0.5			1	0.5	1	0	1	1	1	1	1	0	1		1	1		1		1
		Research on best ways to build and sustain human capacity in providing effective interventions against pneumonia in the community	97	1	1	1		1	0.5				1	1	1	0	0	1	0.5	1	0	1	1	1		1	0.5				0.5	1	1	0	0	1	1	1	0	1	0	1		1	1				1
		Research on optimal ways to sustain trained health workers skills for ARI standardized case management in developing countries	98	1	1	1		1	1				1	1	1	1	0	1	0.5	1	0	1	1	1		1	1				0.5	1	1	1	0	1	1	1	0	1	0	1		1	1				1
		Determine the effect of cost-recovery schemes on program access and success. These should focus on the most deprived sections of the population.	99	1	0			1	0.5		1		1	1	1	0.5	1		1	1	0	1	0			1	0.5		1		0.5	1	0.5	0.5	1		1	1	0	1	0	1		1	1		1		0.5
RESEARCH FOR DEVELOPMENT OF NEW INTERVENTIONS	BASIC RESEARCH	Creation of genomic libraries of bacterial and viral pathogens of public health importance to respiratory, enteric and other (e.g. flaviridae) diseases and identification of potential intervention targets	100	1	0	1	1	1	0.5		1		1	1	0	0.5	1	1	1	1	0	1	0	1	1	0	1		1		1	1	0	0.5	1	1	1	1	0	1	0	1	1	1	1		1		1
		Research to improve the understanding of antigen structure of common bacterial and non-bacterial pathogens that cause childhood pneumonia	101	1	1	1	1	1	0.5		1		1	1	1	0.5	1	1	1	1	0	1	0	1	1	0	0.5		1		0	1	0.5	0.5	1	1	1	1	0	1	0	1	1	1	1		1		1
		Investigate the mechanisms through which different pathogens cause disease symptoms of pneumonia, including organ failures	102	1	0.5	1	1	1	0.5		0.5		1	1	0.5	0.5	1	1	0.5	1	0	1	0	0.5	0.5	0	0.5		0.5		0	1	0	0.5	1	0	1	1	0	1	0	1	1	1	1		1		1
		Research to understand the molecular and genetic basis of host resistance against respiratory and severe febrile infections	103	1	1	1	1	1	0.5		0.5		1	1	0.5	0.5	1	1	1	1	0	1	0	0.5	0.5	0	0.5		0.5		0	1	0.5	0.5	1	0	1	1	0	0.5	0	1	1	1	1		1		1
		Antigen-specific identification of air pollutants (indoor and outdoor) associated with chronic-recurrent obstructive lung disease (asthma) and acute recurrent obstructive lung disease (recurrent pneumonia) in hyper-endemic pneumonia settings	104	1	0	1	1	1	1		0.5		1	1	0.5	0	1	1	1	1	0	1	0	0.5	1	0	0		0.5		0.5	1	0.5	0	1	1	1	1	0	1	0	1	1	1	1		1		1
		Development of low-cost conjugate vaccines for pneumococcus	105	1	1	1	1	1	1		1		1	1	1	1	1	1	1	1	0.5	1	0	1	1	0	0		0.5		1	1	1	0.5	1	1	0.5	1	0.5	1	0	1	1	1	1		1		1
		Development of low-cost cross-protective common protein vaccines against the pneumococcus	106	1	1	1	1	1	1		1		1	0	1	0	1	1	1	1	0.5	1	0	1	0.5	0	1		0.5		1	0.5	1	0.5	1	1	0	1	0.5	1	0	1	1	1	1		1		1
		Development of vaccines against multiple respiratory viral antigens (HumanMPV, Influenza and Parainfluenza)	107	1	1	1	1	1	1		0.5		1	1	1	1	1	1	1	1	0.5	1	0	1	0.5	0	1		0.5		1	0.5	1	0.5	1	0	0	1	0.5	1	0	1	1	1	1		1		1
		Developing effective vaccines against non-typable H. influenzae	108	1	0.5	1	1	1	1		1		1	1	1	1	1	1	1	1	0.5	0.5	0	1	0.5	0	0		0.5		1	1	0.5	0.5	1	0.5	0.5	1	0.5	1	0	1	1	1	1		1		1
		Developing an HIV vaccine	109	1	1	1	1	1	1		1		1	1		1	1	1	0.5	1	0.5	0	0	1	0	0	0		0		0.5	1		0.5	1	0	0	1	0.5	1	0	1	1	1	1		1		0.5
		Development of vaccine against RSV for use in children, in infants and in pregnant women	110	1	1	1	1	1	1		1		1	1	0.5	1	1	1	1	1	0.5	1	0	1	0.5	0	0		0.5		1	1	0.5	1	1			1	0.5	1	0	1	1	1	1		1		1
		Developing passive immunization methods against RSV	111	1	0	1	0.5	1	1		1		1	1	1	1	1	1	1	1	0	1	0	1	0	0	1		1		1	1	0	0.5	1	1		1	0	1	0	1	1	1	1		1		1
		Development of combo-vaccine against common bacterial pathogens of ALRI	112	1	1	1	1	1	1		1		1	0	1	1	1	1	1	1	0.5	1	0	1	0.5	0	1		0.5		1	0.5	1	0.5	1	0	0	1	0.5	1	0	1	1	1	1		1		1
		Development of chip-based DNA arrays to establish etiologic agent in ALRI in secretions/urine/sweat and blood	113	1	1	1	1	1	1		1		1	1	0.5	1	1	1	1	1	0.5	0.5	0	1	1	0	0		1		1	1	1	0.5	1	1	1	0	0.5	1	0	1	1	1	1		1		1
		Development of rapid point-of-care diagnostic tools to assess etiologic agent of ALRI using volatile expired gases	114	1	1	1	1	1	0.5		1		1	1	0.5	0.5	1	1	1	1	0	0.5	0	1	0.5	0	0.5		0.5		0.5	1	1	0	1	1		1	0	1	0	1	1	1	1		1		1
		Develop clinical and/or laboratory point-of care diagnostic methods that are reliable in differentiating bacterial from viral infections in community setting and at facilities in children and young infants	115	1	1	1	1	1	0.5		1		1	1	1	1	1	1	1	1	0.5	0.5	1	1	0.5	0	0		0.5		0.5	1	0.5	0.5	1	1	1	1	0.5	1	0	1	1	1	1		1		1
		Develop clinical and/or laboratory point-of care diagnostic methods that are reliable in differentiating bacterial and viral respiratory infections from malaria in community setting and at facilities in children and young infants	116	1	0	1	1	1	0.5		1		1	1	0.5	1	1	1	1	1	0.5	0.5	0	1	0.5	0	0		0.5		0.5	1	1	0.5	1	1	1	1	0.5	1	0	1	1	1	1		1		1
		Assessing the usefulness of quantitative nasopharyngeal swabs using RT-PCR	117	1	1	1	0.5	1	1		1		1	1	1	1	1	1	0		0.5	1	0	1	1	0.5	1		0.5		1	1	0.5	0.5	1	1	0.5		0.5	1	0	1	1	1	1		1		1
		Development of field based rapid bacterial and viral antigen-based tests which could replace blood cultures	118	1	1	1	1	1	1		0		1	1	1	1	1	1	1	1	0.5	0	0	1	1	0	1		0		1	1	0.5	0.5	1	1	0.5	1	0.5	1	0	1	1	1	1				1
		Development of new pediatric antibiotic formulations for simplified dosing	119	1	0	1	1	1	0.5		0.5		1	1	1	0.5	1	1	1	1	0.5	1	0	1	1	0	0.5		0.5		0.5	1	1	0.5	1	1	1	1	0.5	1	0	1	1	1	1		1		1
		Development of new antimicrobial agents that could overcome bacterial resistance	120	1	1	1	1	1	1		0.5		1	1	1	1	1	1	1	1	0	0	0	0.5	0.5	0	0		0.5		0	1	1	0.5	1	0	0	0.5	0	1	0	1	1	1	1		1		1
		Development of effective anti-viral drugs for management of ALRI	121	1	0.5	1	1	1	1		0.5		1	1	1	0.5	1	1	1	1	0	0.5	0	0.5	0.5	0	1		0.5		0.5	1	1	0.5	1	0	0	1	0	1	0	1	1	1	1		1		1
		Developing genetically modified crop with all necessary micronutrients	122	1	0	1	0.5	1	0				1	1	1		1	1	0.5	0.5	0		0	0.5	0.5	0	0				1	1	1		1	0		0.5	0	1	0	0.5	0.5	1	1				0.5
		Developing methods to increase the cleanliness of the emissions from household fuel and to reduce the exposure to smoke pollution	123	1	1	1	0	1	0		0.5		1	1	1	1	1	1	1	1	0		0	1	0	0	0		0.5		0	1	0.5	0.5	1	1	1	1	0	1	0	1	1	1	1		1		1
	CLINICAL RESEARCH	Study the effect and cost-effectiveness of day care centre approach to pneumonia case management on both morbidity and mortality	124	1	0.5	0.5	1	1	0				1	1	1	0.5	1		0.5	1	0	1	0	0.5	1	1	0				1	1	0.5	0.5	1		1	1	0	1	0	1	1	1	1				0.5
		Analysis of affect of pathogen pathogen interactions on respiratory disease severity, stratified by age and nutritional indicators	125	1	0	1	1	1	0.5		0.5		1	1	1	1	1	1	1	1	0	1	0	0.5	1	1	0.5		0.5		0	0	0	0.5	1	0	0.5	1	0	1	0	1	1	1	1		1		1
		Conduct comparative trials of different antibiotics or their combinations in the (first and second line) treatment of outpatient pneumonia – effectiveness and cost-effectiveness (in countries with and without conjugate vaccines and areas with and without major HIV epidemics)	126	1	1	1	1	1	0.5		1		1	1	1	0.5	1	1	1	1	0.5	1	1	1	1	1	0.5		1		1	1	0.5	0.5	1	1	1	1	0.5	1	0	1	1	0.5	1		1		1
		Define and assess the effect of standby antibiotics for neonatal ALRI/Sepsis	127	1	1	1	0.5	1	0.5		1		1	1	1	1	1	1	0.5	1	0	1	0	1	1	1	0.5		1		1	1	0.5	1	1	1	1	1	0	1	0	1	0.5	1	1		1		1
		Develop objective, specific and useful definitions of treatment failure, both in clinical and community setting	128	1	0.5	1	1	1	1		1		1	1	0.5	0.5	1	1	1	1	1	1	0	1	1	1	1		0.5		1	1	0.5	0.5	1	1	1	1	1	1	0	1	1	1	1		1		0.5
		Identify new approaches and develop algorithms for managing treatment failure after lack of improvement following the treatment by antimicrobial agents in community or at the facilities	129	1	0	1	0.5	1	1		1		1	1	1	0.5	1	1	0.5	1	0	1	0	1	1	1	1		1		1	1	1	0	1	1	1	1	0	1	0	1	1	1	1		1		1
		Determine factors which explain the variations in treatment failure, such as antibiotic resistance patterns, exact etiology of disease, interaction with other interventions, etc.	130	1	0	1	1	1	1		0.5		1	1	0	0	1	1	1	1	1	1	0	1	1	1	1		0.5		1	1	0	0.5	1	1	1	1	1	1	0	1	0.5	1	1		1		1
		Identify role of anti-inflammatory agents and antioxidants in treatment of pneumonia/ALRI	131	1	0	1	1	1	0.5		0.5		1	1	1	1	1	1	1	1	0	1	0	0.5	1	1	1		0.5		1	1	0.5	0.5	1	0	1	1	0	1	0	1	1	1	1		1		1
		Validate different approaches to children with wheezing, to determine which children with wheezing require antibiotics and hospitalization.	132	1	1	1	1	1	0.5		1		1	1	0.5	1	1	1	1	1	1	1	1	1	1	1	0		0.5		1	1	0.5	1	1	1	1	1	1	1	0	1	1	1	1		1		0.5
		Establish whether there is a role for bronchodilators in diagnosis (differentiation from asthma) and in treatment of every ALRI in different age-groups of children	133	1	1	1	1	1	0.5		1		1	1	0.5	1	1	1	1	1	0.5	1	1`	1	1	1	1		0.5		1	1	0.5	1	1	1	1	1	0.5	1	0	1	1	1	1		1		1
		Investigate if nasal decongestants work and relieve symptoms in infants with signs of pneumonia changing their classification?	134	1	0	1	0.5	1	0.5		1		1	1	0	1	1	0	1	1	0.5	1	0	1	1	1	0		1		1	1	0	0.5	1	1	1	1	0.5	1	0	1	0	1	1		1		1
		Investigate if orogastric feeding is safe in young children with very severe pneumonia?	135	1	0	1	1	1	0.5		1		1	1	0.5	1	1	1	1	1	0	1	0	1	1	0.5	0		1		1	1	0.5	1	1	1	1	1	0	1	0	0.5	1	1	1		1		0.5
		Evaluate the use of antiviral drugs for management of clinical pneumonia and acute bronchiolitis syndrome	136		0.5	1	1	1	1		0.5		1	1	1	1	1	1	1	1	0		0	0.5	1	1	1		0.5		1	1	1	1	1	1	0.5	1	0		0	1	1	1	1		0.5		1
		Define the criteria (threshold) at which treatment with oxygen improves survival	137	1	0	1	1	1	1		1		1	1	0.5	1	1	1	1	1	1	1	0	1	1	1	1		0.5		1	1	0.5	1	1	1	0.5	1	1	0.5	0	1	0.5	1	1		0.5		0.5
		Investigate if inhaled pulmonary vasodilators synergise with oxygen and improve outcomes from very severe pneumonia	138		1	1	1	1	1		1		1	1	0.5	0.5	1	1	1	1	0		0	1	1	1	1		1		1	1	0.5	0.5	1	1	1	1	0		0	1	1	1	1		0.5		1
		Determine effectiveness, cost-effectiveness of pulse oximeter on the use of oxygen to treat pneumonia and prevent deaths	139	1	1	1	0.5	1	1		1		1	1	0.5	0.5	1	1	1	1	1	1	0	1	1	1	1		1		1	1	0.5	0.5	1	1	1	1	1	1	0	1	1	1	1		1		1
		Develop algorithms appropriate to infants under 2 months of age, classifying infants by risk of bad outcome, and investigating home-based management.	140	1	0	1	1	1	0.5		1		1	1	1	0.5	1	1	1	1	1	1	0	1	0.5	1	0.5		1		0.5	1	0.5	0.5	1	1	1	1	1	1	0	1	1	1	1		1		0.5
		Investigate the effectiveness of zinc on outcome of children hospitalized for severe pneumonia	141	1	0	1	1	1	0.5		1		1	1	1	1	1	1	1	1	0.5	1	0	1	1	1	0.5		1		1	1	1	1	1	1	1	1	0.5	1	0	1	1	1	1		1		1
		Effect of 5 days versus 10 days of antibiotics on relapse for severe pneumonia in HIV-infected or malnourished children	142		0		1	1	0.5		1		1	1	1	1	1	1	1	1	0.5		0		1	1	0.5		1		1	1	0.5	1	1	1	1	1	0.5		0		1	1	1		1		0.5
	PUBLIC HEALTH RESEARCH	Investigate efficacy of the impact of culture-appropriate health education and public health messages on health seeking behaviour change, hospitalization and mortality from childhood pneumonia	143	1	0	1	1	1	0.5		0.5		1	1	1	1	1	1	1	1	0.5	1	0	0.5	1	1	0.5		0.5		0.5	1	1	0.5	1	1	1	1	0.5	1	0	1	1	1	1		1		1
		Reconsider WHO pneumonia classification and specific danger signs; explore the classification based on prediction of defined outcomes, not preconceived diagnostic categories	144	1	1	1	1	1	0.5		0.5		1	1	0.5	1	1	1	0.5	1	0.5	1	1	0.5	0.5	1	0.5		0.5		0.5	1	0.5	1	1	1	1	1	0.5	1	0	1	1	1	1		1		1
		Determine geographic variation in antigenic structure of selected pneumococcal protein antigens	145	1	1	1	1	1	0		1		1	1	0.5	1	1	1	1	1	0	1	0	1	0	0	0		1		1	1	0.5	0.5	1	1	1	1	0	1	0		1	1	1		1		1
		Can cell phones be used to support assessment and management of ALRI by community health workers	146	1	0	1	1	1	0.5		0.5		1	1	1	1	1	1	1	1	0.5	1	0	1	1	1	0.5		0.5		0.5	1	1	0.5	1	1	1	1	0.5	1	0	1	1	0.5	1		1		1
		Will a packaged approach to pneumococcal vaccine introduction that includes other elements of pneumonia control improve the acceptability of pneumococcal vaccine?	147	1	1	1	0.5	1	0.5		0		1	0	1	0.5	1	1	0.5	1	0	1	0	1	0.5	1	0		0		0.5	0	0.5	0.5	1	1	1	1	0	1	0	1	1	1	1				1
		Assess cost-effectiveness of combined vaccination of pregnant women and their newborns to prevent severe pneumonia and hospital admissions	148	1	0	1	1	1	1		0		1	1	1	1	1	1	1	1	0.5	1	0	1	1	1			0		0.5	1	0.5	1	1	1	1	1	0.5	1	0	1	0.5	1	1				0.5
		Monitor and evaluate antibiotic resistance after introduction of amoxil for non-severe pneumonia and ceftriaxone for severe pneumonia	149	1	1	1	1	1	0.5		1		1	1	0.5	1	1	1	1	1	0	1	1	1	1	1	0.5		1		1	1	0.5	0.5	1	1	1	1	0	1	0	1	1	1	1		1		1
		Assess effectiveness and safety of cotrimoxazole prophylaxis in HIV-infected children and optimal approaches to increased coverage	150	1	0	1	1	1	1		1		1	1	0.5	0.5	1	1	1	1	0.5	1	0	1	1	1	1		0.5		1	1	0.5	0.5	1	1	1	1	1	1	0	1	1	1	1		1		1
		Assess whether interventions that reduce childhood malaria also reduce the incidence and mortality from of childhood pneumonia	151	1	1	1	1	1	0.5		1		1	1	1	0.5	1	1	1	1	1	1	0	1	1	1	1		1		1	1	0	0.5	1	1	1	1	1	1	0	1	1	1	1		1		1
		Research to assess cost-effectiveness of the integration of respiratory infections programme with other maternal and child health initiatives	152	1	0	1	1	1	0.5		0.5		1	0	1	0.5	0.5	1	0.5	1	0	1	0	1	0.5	1	1		0.5		0.5	0	1	0.5	1	1	1	1	0	1	0	1	1	1	1		1		1
		Assess the efficacy and effectiveness of behavioural change communication within communities to improve care-seeking behaviours	153	1	0	1	1	1	0.5		0.5		1	1	1	0.5	1	1	1	1	0	1	0	1	1	1	1		0.5		0.5	1	1	0.5	1	1	1	1	0	1	0	1	1	1	1		1		1
		Evaluate effectiveness of innovative methods of health education for illiterate audiences (pictoral printed materials, stories, live demonstration, plays, media including radio and television) and methods for literate audiences (pamphlets, newspapers)	154	1	0	1	0.5	1	0.5		0.5		1	1	1	0.5	1	1	1	1	0	1	0	1	0.5	1	1		0.5		0.5	1	1	0.5	1	1	1	1	0	1	0	1	1	1	1		1		0.5
		Define quality of care and develop and validate methods to monitor the quality of care from providers inside and outside the health system	155	1	0	1	0.5	1	0.5		0		0	1	0.5	0	1	1	1	1	0	1	0	1	0.5	1	1		0		0	1	0.5	0	1	1	1	1	0	1	0	1	1	1	1				1
		Develop specific questions to be assessed in ALRI management algorithms, in settings where there are changes in other programs including reduced treatment of malaria syndrome in parts of Africa.	156	1	1	1	0	1	0.5		0.5		0	0	1	0	0	0	0	1	0	1	0	1	0	1	1		0.5		0	0	0.5	0.5	1	1	0	1	0	1	0	1	1	1	1		1		1
		Develop approaches to measure the magnitude of the problem of counterfeit antibiotics.	157	1	0.5	1	0.5	1	0		1		1	1	0.5	0.5	0	1	1	1	0	1	0	1	0	1	0		0.5		0.5	1	0.5	0	0	1	1	1	0	1	0	1	1	1	1		1		0.5
		Research to assess cost-effectiveness of training methodology for lab technicians (would include standard manuals) to improve the diagnosis of the cause of childhood pneumonia	158	1	0	1	0.5	1	0				1	1	0.5	0.5	0	0.5	0.5	1	0	1	0	1	0.5	1	0				1	1	0.5	0	1	1	0.5	1	0	1	0	1	1	1	1				1
		Does maternal vaccination during pregnancy (e.g. with pneumococcal, Hib vaccines) affect infant ALRI morbidity, mortality and serology	159	1	0.5	1	1	1	0.5		1		1	1	1	1	1	1	1	1	0.5	1	0	1	1	1	0		1		1	1	0.5	1	1	1	1	1	0.5	1	0	1	1	1	1		1		0.5
[truncated: 203 more columns]
